# Supplementary material for: Epithelial Dynamics of Cystogenesis in Genetic Models of Autosomal Dominant Polycystic Kidney Disease
Source: Cells. 2026 Feb 4;15(3):297. doi: 10.3390/cells15030297 (PMC12896517; doi:10.3390/cells15030297)
Supplement: Supplementary file 1 [file cells-15-00297-s001.zip]

Archive with 13 entries (13 files):
- Supplemental Figure S1.tif
- Supplemental Figure S2.tif
- Supplemental Figure S3.tif
- Supplemental Figure S4.tif
- Supplemental Figure S5.tif
- Supplemental Figure S6.tif
- Supplementary Figure Legends.pdf
- Table S1.pdf
- Table S2.pdf
- Video S1.mp4
- Video S2.mp4
- Video S3.mp4
- Video S4.mp4
